# Supplementary material for: Retinal dehydrogenase 5 (RHD5) attenuates metastasis via regulating HIPPO/YAP signaling pathway in Hepatocellular Carcinoma
Source: Int J Med Sci. 2020 Jul 19;17(13):1897–908. doi: 10.7150/ijms.46091 (PMC7415383; doi:10.7150/ijms.46091)
Supplement: Supplementary file 1 — Supplementary tables. [file ijmsv17p1897s1.xlsx]

## Sheet: Sheet1
Disease	name	code	Department			RT	RP	RN	time	diagnosis	tumor size
Hepatocellular carcinoma	T1	0000315688	Department of Hepatobiliary Oncology	liver	RNA	1	0	1	2016-01-14 12:30:42	Primary Hepatocellular carcinoma	_x000D_0.2*0.5*0.5Cm
Hepatocellular carcinoma	T2	0000315321	Department of Hepatobiliary Oncology	liver	RNA	1	0	1	2016-01-19 10:40:00	Primary Hepatocellular carcinoma	3*3*4cm_x000D_
Hepatocellular carcinoma	T3	0000315850	Department of Hepatobiliary Oncology	liver	RNA	1	0	1	2016-01-22 15:00:24	Primary Hepatocellular carcinoma	3*2*1cm_x000D_
Hepatocellular carcinoma	T4	0000316228	Department of Hepatobiliary Oncology	liver	RNA	1	0	1	2016-01-25 15:30:25	Primary Hepatocellular carcinoma	6*5*5cm_x000D_
Hepatocellular carcinoma	T5	0000316081	Department of Hepatobiliary Oncology	liver	RNA	1	0	1	2016-01-26 18:50:00	Primary Hepatocellular carcinoma	3.5*3*2.5cm_x000D_
Hepatocellular carcinoma	T6	0000316326	Department of Hepatobiliary Oncology	liver	RNA	1	0	1	2016-01-27 14:00:20	Primary Hepatocellular carcinoma	2*2*0.5cm
Hepatocellular carcinoma	T7	0000316506	Department of Hepatobiliary Oncology	liver	RNA	1	0	1	2016-01-28 14:30:25	Primary Hepatocellular carcinoma	0.5*0.5*0.5cm
Hepatocellular carcinoma	T8	0000316408	Department of Hepatobiliary Oncology	liver	RNA	1	0	1	2016-01-29 10:30:22	Primary Hepatocellular carcinoma	5*3*3cm_x000D_
Hepatocellular carcinoma	T9	0000316319	Department of Hepatobiliary Oncology	liver	RNA	2	0	2	2016-01-29 12:20:06	Primary Hepatocellular carcinoma	6*6*5cm_x000D_
Hepatocellular carcinoma	T10	0000316577	Department of Hepatobiliary Oncology	liver	RNA	3	3	0	2016-01-29 14:30:00	Primary Hepatocellular carcinoma	7*6*5cm_x000D_
Hepatocellular carcinoma	T11	0000316852	Department of Hepatobiliary Oncology	liver	RNA	1	0	1	2016-02-02 11:40:31	Primary Hepatocellular carcinoma	3*4*6CM_x000D_
Hepatocellular carcinoma	T12	0000316880	Department of Hepatobiliary Oncology	liver	RNA	1	0	1	2016-02-02 16:00:49	Primary Hepatocellular carcinoma	3*2*1.5CM_x000D_
Hepatocellular carcinoma	T13	0000273821	Department of Hepatobiliary Oncology	liver	RNA	1	1	0	2016-02-04 09:40:16	Primary Hepatocellular carcinoma	1*1*0.5CM_x000D_
Hepatocellular carcinoma	T14	0000317311	Department of Hepatobiliary Oncology	liver	RNA	1	1	0	2016-02-16 12:20:00	Primary Hepatocellular carcinoma	2.5*2*1.5cm_x000D_
Hepatocellular carcinoma	T15	0000317462	Department of Hepatobiliary Oncology	liver	RNA	2	0	2	2016-02-19 10:10:00	Primary Hepatocellular carcinoma	2*0.5*0.5cm
